# Supplementary material for: Dysregulated PI3K Signaling in B Cells of CVID Patients
Source: Cells. 2022 Jan 28;11(3):464. doi: 10.3390/cells11030464 (PMC8834633; doi:10.3390/cells11030464)
Supplement: Supplementary file 1 [file cells-11-00464-s001.zip]

Archive with 2 entries (2 files):
- Supplementary Figure Legends PI3K.pdf
- Supplementary.pdf
